# Supplementary material for: Novel probe-based melting curve assays for the characterization of fluoroquinolone resistance in Mycoplasma genitalium
Source: J Antimicrob Chemother. 2022 Mar 30;77(6):1592–9. doi: 10.1093/jac/dkac097 (PMC9155627; doi:10.1093/jac/dkac097)
Supplement: dkac097_Supplementary_Data [file dkac097_supplementary_data.xlsx]

## Sheet: Sheet1
Table S1
Sample number	Extraction method	Sanger sequencing/Control species	Molbeac WT			Molbeac S83I			Dual-hybprobe			MgPa PCR
			Ct (0.05)	Melt peak temp	Call	Ct (0.05)	Melt peak temp	Call	Ct (0.05)	Melt peak temp	Call
1	MagNA Pure 96	S83I mutant	40.77	58.8	Wildtype	39.54	52.2	Wildtype	33.98	63	Wildtype	33.36
2	MagNA Pure 96	Wildtype	49.86	58.5	Wildtype	40.16	51.5	Wildtype	39.42	63	Wildtype	34.08
3	MagNA Pure 96	Wildtype	n/a	n/a	no call	n/a	n/a	no call	n/a	n/a	no call	34.11
4	MagNA Pure 96	S83I mutant	n/a	52.5	S83I mutant	33.31	58.3	S83I mutant	36.27	58	S83I/D87N/D87Y mutant	33.2
5	MagNA Pure 96	S83I mutant	n/a	52.5	S83I mutant	32.05	58.5	S83I mutant	32.65	57.7	S83I/D87N/D87Y mutant	27.61
6	MagNA Pure 96	S83I mutant	n/a	52	S83I mutant	33.99	58.2	S83I mutant	34.5	57.8	S83I/D87N/D87Y mutant	30.53
7	Roche Cobas 4800	S83I mutant	n/a	n/a	no call	35.08	58.5	S83I mutant	n/a	n/a	no call	32.09
8	MagNA Pure 96	S83I mutant	n/a	n/a	no call	35.34	58.5	S83I mutant	37.69	57.7	S83I/D87N/D87Y mutant	32.47
9	Roche Cobas 4800	S83I mutant	n/a	n/a	no call	35.2	58.5	S83I mutant	n/a	n/a	no call	33.28
10	Roche Cobas 4800	S83I mutant	n/a	52.2	S83I mutant	40.74	n/a	no call	n/a	n/a	no call	31.39
11	MagNA Pure 96	S83I mutant	n/a	n/a	no call	36.54	58.5	S83I mutant	44.16	57.8	S83I/D87N/D87Y mutant	33.89
12	MagNA Pure 96	S83I mutant	n/a	52.5	S83I mutant	38.05	n/a	no call	n/a	n/a	no call	32.37
13	MagNA Pure 96	S83I mutant	n/a	52.5	S83I mutant	38.18	58.5	S83I mutant	42.41	58	S83I/D87N/D87Y mutant	32.5
14	Roche Cobas 4800	S83I mutant	n/a	n/a	no call	45.9	n/a	no call	n/a	n/a	no call	33.49
15	Roche Cobas 4800	S83I mutant	n/a	52.3	S83I mutant	38.55	58.3	S83I mutant	47.17	58	S83I/D87N/D87Y mutant	34.85
16	Roche Cobas 4800	S83I mutant	n/a	n/a	no call	37.29	58.7	S83I mutant	n/a	58	S83I/D87N/D87Y mutant	33.82
17	Roche Cobas 4800	S83I mutant	n/a	n/a	no call	37.67	58.5	S83I mutant	54.49	57.7	S83I/D87N/D87Y mutant	34.21
18	MagNA Pure 96	S83I mutant	n/a	n/a	no call	42.9	n/a	no call	n/a	n/a	no call	34.13
19	Roche Cobas 4800	S83I mutant	n/a	n/a	no call	39.59	58.7	S83I mutant	n/a	57.8	S83I/D87N/D87Y mutant	38.52
20	MagNA Pure 96	S83I mutant	n/a	n/a	no call	42.3	n/a	no call	n/a	n/a	no call	35
21	Roche Cobas 4800	S83I mutant	n/a	n/a	no call	47.83	n/a	no call	n/a	n/a	no call	34.76
22	Roche Cobas 4800	S83I mutant	n/a	52.3	S83I mutant	41.99	58.3	S83I mutant	44.23	57.8	S83I/D87N/D87Y mutant	38.74
23	Roche Cobas 4800	S83I mutant	n/a	n/a	no call	39.69	58.7	S83I mutant	n/a	n/a	no call	36.8
24	MagNA Pure 96	S83I mutant	n/a	n/a	no call	44.53	n/a	no call	n/a	n/a	no call	37.33
25	Roche Cobas 4800	S83I mutant	n/a	n/a	no call	n/a	n/a	no call	n/a	n/a	no call	36.8
26	MagNA Pure 96	S83I mutant	n/a	n/a	no call	n/a	n/a	no call	n/a	n/a	no call	41.2
27	Roche Cobas 4800	S83I mutant	n/a	n/a	no call	40.93	58.5	S83I mutant	n/a	n/a	no call	36.83
28	MagNA Pure 96	S83I mutant	n/a	n/a	no call	42.45	58.5	S83I mutant	n/a	n/a	no call	39.27
29	Roche Cobas 4800	S83I mutant	n/a	n/a	no call	53.46	n/a	no call	n/a	n/a	no call	36.9
30	Roche Cobas 4800	S83I mutant	n/a	n/a	no call	n/a	n/a	no call	n/a	n/a	no call	38.51
31	MagNA Pure 96	S83I mutant	n/a	n/a	no call	45.01	n/a	no call	n/a	n/a	no call	39.69
32	Roche Cobas 4800	S83I mutant	n/a	n/a	no call	n/a	n/a	no call	n/a	n/a	no call	39.71
33	Roche Cobas 4800	S83I mutant	n/a	n/a	no call	n/a	n/a	no call	n/a	n/a	no call	41.46
34	Roche Cobas 4800	S83I mutant	n/a	n/a	no call	n/a	n/a	no call	n/a	n/a	no call	39
35	Roche Cobas 4800	S83I mutant	n/a	n/a	no call	48.21	n/a	no call	n/a	n/a	no call	39.14
36	MagNA Pure 96	S83I mutant	n/a	n/a	no call	n/a	n/a	no call	n/a	n/a	no call	40.05
37	Roche Cobas 4800	S83I mutant	n/a	n/a	no call	n/a	n/a	no call	n/a	n/a	no call	41.72
38	MagNA Pure 96	S83I mutant	n/a	n/a	no call	54.95	n/a	no call	n/a	n/a	no call	40.08
39	Roche Cobas 4800	S83I mutant	n/a	n/a	no call	n/a	n/a	no call	n/a	n/a	no call	n/a
40	Roche Cobas 4800	S83I mutant	n/a	n/a	no call	n/a	n/a	no call	n/a	n/a	no call	39.84
41	MagNA Pure 96	Wildtype	37.31	58.2	Wildtype	34.89	51.7	Wildtype	28.82	62.7	Wildtype	26.4
42	Roche Cobas 4800	Wildtype	37.92	58	Wildtype	35.71	51.5	Wildtype	29.51	62.8	Wildtype	27.34
43	Roche Cobas 4800	Wildtype	42.68	58.3	Wildtype	38.36	51.5	Wildtype	31.37	63.2	Wildtype	27.94
44	MagNA Pure 96	Wildtype	53.52	58.5	Wildtype	39.86	52	Wildtype	39.62	63.5	Wildtype	33.99
45	Roche Cobas 4800	Wildtype	45.72	58.5	Wildtype	38.06	51.7	Wildtype	32.2	63	Wildtype	28.73
46	Roche Cobas 4800	Wildtype	42.21	58.3	Wildtype	38.59	51.8	Wildtype	32.27	63	Wildtype	30.61
47	Roche Cobas 4800	Wildtype	39.7	58.2	Wildtype	37.07	51.7	Wildtype	32.04	62.8	Wildtype	29.77
48	MagNA Pure 96	Wildtype	43.07	58.5	Wildtype	38.07	51.7	Wildtype	32.56	63	Wildtype	29.56
49	Roche Cobas 4800	Wildtype	48.41	58.5	Wildtype	38.41	51.8	Wildtype	32.49	63	Wildtype	29.56
50	MagNA Pure 96	Wildtype	42	58.2	Wildtype	39.14	51.5	Wildtype	32.76	63	Wildtype	31.41
51	Roche Cobas 4800	Wildtyoe	41.88	58.2	Wildtype	38.8	51.5	Wildtype	31.97	63	Wildtype	30.18
52	MagNA Pure 96	Wildtype	43.52	58.2	Wildtype	38.88	51.7	Wildtype	33.59	62.5	Wildtype	31.79
53	Roche Cobas 4800	Wildtype	42.58	58.2	Wildtype	40.23	51.5	Wildtype	33.87	63.2	Wildtype	33.55
54	MagNA Pure 96	Wildtype	45.4	58.2	Wildtype	39.72	51.7	Wildtype	35.71	63	Wildtype	32.56
55	MagNA Pure 96	Wildtype	43.32	58	Wildtype	39.72	51.7	Wildtype	33.55	63	Wildtype	31.77
56	MagNA Pure 96	Wildtype	42.32	58.2	Wildtype	38.45	51.5	Wildtype	33.26	62.8	Wildtype	31.5
57	Roche Cobas 4800	Wildtype	48.74	58.3	Wildtype	41.44	51.7	Wildtype	35.9	63	Wildtype	33.09
58	Roche Cobas 4800	Wildtype	n/a	58.8	Wildtype	49.13	51.7	Wildtype	n/a	63.3	Wildtype	32.61
59	Roche Cobas 4800	Wildtype	46.47	58.3	Wildtype	41.31	51.7	Wildtype	35.06	63.2	Wildtype	33.57
60	Roche Cobas 4800	Wildtype	44.05	58.2	Wildtype	41.08	51.7	Wildtype	35.27	63	Wildtype	33.08
61	Roche Cobas 4800	Wildtype	51.49	58.5	Wildtype	43.19	51.5	Wildtype	33.67	62.8	Wildtype	35.4
62	MagNA Pure 96	Wildtype	n/a	n/a	no call	n/a	n/a	no call	n/a	63.2	Wildtype	33.66
63	Roche Cobas 4800	Wildtype	53.27	58.5	Wildtype	41.14	51.7	Wildtype	36.23	63	Wildtype	34.62
64	Roche Cobas 4800	Wildtype	45.51	58	Wildtype	42.59	51.5	Wildtype	36.16	63	Wildtype	34.73
65	MagNA Pure 96	Wildtype	46.46	58.2	Wildtype	42.22	51.5	Wildtype	35.5	63	Wildtype	34.18
66	MagNA Pure 96	Wildtype	n/a	58.8	Wildtype	46.22	51.7	Wildtype	36.48	63	Wildtype	35.89
67	Roche Cobas 4800	Wildtype	n/a	n/a	no call	n/a	n/a	no call	n/a	n/a	no call	33.66
68	Roche Cobas 4800	Wildtype	n/a	58.7	Wildtype	48.12	51.7	Wildtype	n/a	n/a	no call	34.78
69	MagNA Pure 96	Wildtype	44.74	58	Wildtype	40.75	51.7	Wildtype	37.5	63	Wildtype	35.76
70	MagNA Pure 96	Wildtype	n/a	n/a	no call	50.39	n/a	no call	n/a	n/a	no call	36.44
71	MagNA Pure 96	Wildtype	n/a	n/a	no call	n/a	n/a	no call	n/a	n/a	no call	36.43
72	Roche Cobas 4800	Wildtype	n/a	n/a	no call	n/a	n/a	no call	n/a	n/a	no call	35.74
73	Roche Cobas 4800	Wildtype	n/a	n/a	no call	n/a	n/a	no call	n/a	n/a	no call	36.13
74	MagNA Pure 96	Wildtype	n/a	n/a	no call	n/a	n/a	no call	n/a	n/a	no call	n/a
75	Roche Cobas 4800	Wildtype	n/a	n/a	no call	n/a	n/a	no call	n/a	n/a	no call	37.2
76	MagNA Pure 96	Wildtype	n/a	n/a	no call	50.99	n/a	no call	n/a	63.3	Wildtype	35.78
77	Roche Cobas 4800	Wildtype	n/a	n/a	no call	n/a	n/a	no call	n/a	n/a	no call	39.97
78	Roche Cobas 4800	Wildtype	n/a	n/a	no call	n/a	n/a	no call	n/a	n/a	no call	35.88
79	MagNA Pure 96	Wildtype	n/a	n/a	no call	n/a	n/a	no call	37.09	63	Wildtype	36.72
80	MagNA Pure 96	Wildtype	n/a	n/a	no call	n/a	n/a	no call	n/a	63.7	Wildtype	37.02
81	MagNA Pure 96	Wildtype	n/a	n/a	no call	47.11	n/a	no call	n/a	n/a	no call	38.3
82	MagNA Pure 96	Wildtype	n/a	n/a	no call	52.71	n/a	no call	n/a	n/a	no call	37.76
83	MagNA Pure 96	Wildtype	n/a	n/a	no call	n/a	n/a	no call	n/a	n/a	no call	38.48
84	MagNA Pure 96	Wildtype	n/a	n/a	no call	n/a	n/a	no call	n/a	n/a	no call	38.62
85	MagNA Pure 96	Wildtype	n/a	n/a	no call	n/a	n/a	no call	n/a	n/a	no call	n/a
86	MagNA Pure 96	Wildtype	n/a	n/a	no call	n/a	n/a	no call	n/a	n/a	no call	35.94
87	Roche Cobas 4800	Wildtype	n/a	n/a	no call	n/a	n/a	no call	n/a	n/a	no call	n/a
88	MagNA Pure 96	Wildtype	n/a	n/a	no call	n/a	n/a	no call	n/a	n/a	no call	38.51
89	Roche Cobas 4800	Wildtype	n/a	59.5	Wildtype	49.13	n/a	no call	41.32	63.2	Wildtype	n/a
90	MagNA Pure 96	Wildtype	42.74	58.7	Wildtype	39.89	52.2	Wildtype	32.87	63	Wildtype	31.17
91	MagNA Pure 96	Wildtype	n/a	n/a	no call	49.75	n/a	no call	n/a	n/a	no call	39
92	Roche Cobas 4800	D87N mutant	n/a	53	D87N/D87Y mutant	44.95	45.7	D87N/D87Y mutant	33.01	57.5	S83I/D87N/D87Y mutant	29.06
93	MagNA Pure 96	D87N mutant	53.43	53.5	D87N/D87Y mutant	45.01	45.5	D87N/D87Y mutant	36.59	57.7	S83I/D87N/D87Y mutant	34.62
94	Roche Cobas 4800	D87N mutant	n/a	53.2	D87N/D87Y mutant	49	45.8	D87N/D87Y mutant	32.43	57.5	S83I/D87N/D87Y mutant	28.85
95	Roche Cobas 4800	D87N mutant	n/a	53.2	D87N/D87Y mutant	42.62	45.8	D87N/D87Y mutant	31.46	57.5	S83I/D87N/D87Y mutant	26.57
96	MagNA Pure 96	Wildtype	n/a	n/a	no call	47.5	n/a	no call	n/a	n/a	no call	n/a
97	MagNA Pure 96	S83I mutant	n/a	n/a	no call	36.34	59	S83I mutant	40.64	57.8	S83I/D87N/D87Y mutant	33.55
98	MagNA Pure 96	Wildtype	n/a	n/a	no call	45.55	n/a	no call	n/a	n/a	no call	36.21
99	MagNA Pure 96	G81C mutant	n/a	n/a	no call	n/a	n/a	no call	n/a	n/a	no call	37.95
100	Roche Cobas 4800	S83I mutant	n/a	52.7	S83I mutant	39.48	58.7	S83I mutant	n/a	58	S83I/D87N/D87Y mutant	37.05
101	Roche Cobas 4800	S83I mutant	n/a	n/a	no call	39.27	59	S83I mutant	n/a	n/a	no call	36.15
102	Roche Cobas 4800	Wildtype	48.49	59	Wildtype	43.67	52	Wildtype	34.65	63	Wildtype	32.51
103	MagNA Pure 96	Wildtype	47.73	59	Wildtype	41.48	52	Wildtype	36.21	63.2	Wildtype	34.58
104	MagNA Pure 96	S83I mutant	n/a	n/a	no call	37.69	n/a	no call	n/a	n/a	no call	35.42
105	Roche Cobas 4800	Wildtype	45.31	58.5	Wildtype	43.09	51.8	Wildtype	36.78	63.5	Wildtype	36.21
106	Roche Cobas 4800	Wildtype	n/a	n/a	no call	n/a	n/a	no call	n/a	n/a	no call	38.76
107	MagNA Pure 96	S83I mutant	n/a	n/a	no call	33.68	59	S83I mutant	n/a	57.8	S83I/D87N/D87Y mutant	32.74
108	MagNA Pure 96	S83I mutant	n/a	52.7	S83I mutant	33.93	58.5	S83I mutant	34.48	57.5	S83I/D87N/D87Y mutant	31.35
109	Roche Cobas 4800	Wildtype	41.59	58.2	Wildtype	41.25	51.7	Wildtype	33.93	62.5	Wildtype	32
110	Roche Cobas 4800	Wildtype	49.73	59	Wildtype	43.06	52	Wildtype	42.98	63.3	Wildtype	35.44
111	Roche Cobas 4800	Wildtype	n/a	n/a	no call	n/a	n/a	no call	n/a	n/a	no call	n/a
112	Roche Cobas 4800	S83I mutant	n/a	n/a	no call	41.25	59.2	S83I mutant	n/a	n/a	no call	37.96
113	MagNA Pure 96	S83I mutant	n/a	n/a	no call	36.42	59.2	S83I mutant	37.17	58	S83I/D87N/D87Y mutant	32.79
114	MagNA Pure 96	S83I mutant	n/a	n/a	no call	36.23	59	S83I mutant	35.2	58	S83I/D87N/D87Y mutant	31.9
115	MagNA Pure 96	S83I mutant	n/a	52.5	S83I mutant	32.98	58.7	S83I mutant	33.95	57.5	S83I/D87N/D87Y mutant	30.53
116	Roche Cobas 4800	S83I mutant	n/a	52.8	S83I mutant	38.02	58.8	S83I mutant	39.88	57.7	S83I/D87N/D87Y mutant	34.11
117	Roche Cobas 4800	D87N mutant	n/a	53	D87N/D87Y mutant	44.6	45.7	D87N/D87Y mutant	33.89	57.5	S83I/D87N/D87Y mutant	31.2
118	Roche Cobas 4800	S83I mutant	n/a	n/a	no call	40.47	n/a	no call	n/a	n/a	no call	36.23
119	MagNA Pure 96	S83I mutant	n/a	n/a	no call	n/a	n/a	no call	n/a	n/a	no call	n/a
120	Roche Cobas 4800	S83I mutant	n/a	52.5	S83I mutant	35.8	58.7	S83I mutant	35.45	57.8	S83I/D87N/D87Y mutant	32.03
121	Roche Cobas 4800	Wildtype	n/a	n/a	no call	n/a	n/a	no call	n/a	n/a	no call	34.76
122	Roche Cobas 4800	D87N mutant	n/a	53.5	D87N/D87Y mutant	n/a	45.8	D87N/D87Y mutant	34.24	57.8	S83I/D87N/D87Y mutant	30.91
123	MagNA Pure 96	S83I mutant	n/a	n/a	no call	34.17	58.8	S83I mutant	n/a	n/a	no call	33.68
124	MagNA Pure 96	D87N mutant	n/a	n/a	no call	n/a	n/a	no call	n/a	n/a	no call	37.73
125	Roche Cobas 4800	S83I mutant	n/a	n/a	no call	43.67	n/a	no call	n/a	n/a	no call	36.92
126	MagNA Pure 96	S83I mutant	n/a	n/a	no call	47.97	n/a	no call	n/a	n/a	no call	41.15
127	MagNA Pure 96	Wildtype	n/a	n/a	no call	47.18	n/a	no call	n/a	n/a	no call	34.26
128	Roche Cobas 4800	Wildtype	n/a	n/a	no call	n/a	n/a	no call	n/a	n/a	no call	37.17
129	Roche Cobas 4800	Wildtype	40.65	59	Wildtype	36.92	52	Wildtype	29.56	63.2	Wildtype	27.84
130	Roche Cobas 4800	Wildtype	n/a	n/a	no call	49.44	n/a	no call	37.24	63.2	Wildtype	33.76
131	Roche Cobas 4800	Wildtype	n/a	n/a	no call	n/a	n/a	no call	n/a	n/a	no call	32.06
132	Roche Cobas 4800	Wildtype	45.53	59	Wildtype	41.54	52	Wildtype	34.81	63.3	Wildtype	32.35
133	MagNA Pure 96	S83I mutant	n/a	n/a	no call	42.36	n/a	no call	n/a	58	S83I/D87N/D87Y mutant	36.91
134	MagNA Pure 96	Wildtype	44.4	58.8	Wildtype	41.88	52	Wildtype	35.54	63	Wildtype	33.56
135	MagNA Pure 96	Wildtype	n/a	n/a	no call	43.24	51.7	Wildtype	n/a	63.3	Wildtype	35.04
136	Roche Cobas 4800	Wildtype	41.12	58.7	Wildtype	39.76	52	Wildtype	32.99	63	Wildtype	30.93
137	MagNA Pure 96	S83I mutant	n/a	n/a	no call	35.03	59	S83I mutant	n/a	57.8	S83I/D87N/D87Y mutant	33.03
138	Roche Cobas 4800	Wildtype	43.37	58.8	Wildtype	40.92	52	Wildtype	34.04	63	Wildtype	32
139	MagNA Pure 96	S83I mutant	n/a	n/a	no call	33.21	59	S83I mutant	n/a	58	S83I/D87N/D87Y mutant	30.64
140	MagNA Pure 96	Wildtype	n/a	n/a	no call	n/a	n/a	no call	44.71	63	Wildtype	39.52
141	MagNA Pure 96	Wildtype	51.16	n/a	no call	39.14	n/a	no call	35.92	63	Wildtype	32.92
142	MagNA Pure 96	Wildtype	43.66	58.5	Wildtype	41.15	52	Wildtype	35.68	63.5	Wildtype	32.89
143	Roche Cobas 4800	S83I mutant	n/a	n/a	no call	35.69	n/a	no call	n/a	n/a	no call	33.54
144	Roche Cobas 4800	Wildtype	n/a	n/a	no call	53.76	n/a	no call	n/a	n/a	no call	31.27
145	Roche Cobas 4800	Wildtype	n/a	n/a	no call	n/a	n/a	no call	n/a	n/a	no call	33.97
146	MagNA Pure 96	Wildtype	44.59	58.7	Wildtype	41.25	51.8	Wildtype	35.69	63.3	Wildtype	33.73
147	MagNA Pure 96	Wildtype	n/a	59.5	Wildtype	47.1	52	Wildtype	36.19	63.2	Wildtype	34.02
148	Roche Cobas 4800	Wildtype	42.96	59	Wildtype	40.66	52	Wildtype	34.59	63.2	Wildtype	32.23
149	Roche Cobas 4800	Wildtype	38.38	58.7	Wildtype	36.4	51.8	Wildtype	32.44	63	Wildtype	30.23
150	Roche Cobas 4800	S83I mutant	n/a	n/a	no call	39.08	n/a	no call	n/a	57.7	S83I/D87N/D87Y mutant	34.11
151	Roche Cobas 4800	Wildtype	44.2	58.8	Wildtype	42.65	52	Wildtype	37.66	63.5	Wildtype	33.59
152	Roche Cobas 4800	S83I mutant	n/a	n/a	no call	50.63	n/a	no call	n/a	n/a	no call	36.01
153	Roche Cobas 4800	S83I mutant	n/a	n/a	no call	50.48	n/a	no call	n/a	n/a	no call	n/a
154	MagNA Pure 96	Wildtype	n/a	n/a	no call	n/a	n/a	no call	n/a	n/a	no call	37.47
155	MagNA Pure 96	Wildtype	32.37	58.7	Wildtype	31.24	52	Wildtype	27.9	62.8	Wildtype	26.76
156	MagNA Pure 96	Wildtype	n/a	n/a	no call	n/a	n/a	no call	n/a	63.5	Wildtype	37.29
157	MagNA Pure 96	S83I mutant	n/a	n/a	no call	39.39	59.2	S83I mutant	n/a	n/a	no call	35.26
158	MagNA Pure 96	S83R mutant	39.88	55.5	S83R mutant	38.55	50.3	S83R mutant	34.42	59.7	S83R mutant	34.16
159	MagNA Pure 96	Wildtype	44.14	59	Wildtype	41.06	52	Wildtype	34.63	63	Wildtype	33.75
160	Roche Cobas 4800	Wildtype	n/a	n/a	no call	n/a	n/a	no call	n/a	n/a	no call	37.02
161	Roche Cobas 4800	Wildtype	n/a	n/a	no call	54.24	n/a	no call	n/a	n/a	no call	38.52
162	MagNA Pure 96	S83R mutant	n/a	n/a	no call	54.26	n/a	no call	n/a	n/a	no call	39.16
163	Roche Cobas 4800	Wildtype	n/a	n/a	no call	42.81	n/a	no call	37.45	63.2	Wildtype	34.44
164	Roche Cobas 4800	Wildtype	39.71	58.5	Wildtype	38.36	52	Wildtype	33.39	63	Wildtype	31.72
165	Roche Cobas 4800	S83I mutant	n/a	n/a	no call	42	58.8	S83I mutant	n/a	57.7	S83I/D87N/D87Y mutant	38.46
166	Roche Cobas 4800	Wildtype	n/a	n/a	no call	52.5	n/a	no call	n/a	n/a	no call	38.59
167	MagNA Pure 96	Wildtype	n/a	n/a	no call	48.8	n/a	no call	n/a	n/a	no call	36.92
168	Roche Cobas 4800	Wildtype	n/a	n/a	no call	54.15	n/a	no call	n/a	n/a	no call	36.39
169	MagNA Pure 96	D87Y mutant	n/a	53.3	D87N/D87Y mutant	n/a	45.5	D87N/D87Y mutant	37.9	57.7	S83I/D87N/D87Y mutant	37.01
170	Roche Cobas 4800	G81C mutant	n/a	n/a	no call	49.58	n/a	no call	n/a	n/a	no call	37.15
171	MagNA Pure 96	S83I mutant	n/a	52.7	S83I mutant	30.93	58.5	S83I mutant	31.84	57.7	S83I/D87N/D87Y mutant	27.69
172	MagNA Pure 96	Wildtype	48.01	59	Wildtype	41.8	52	Wildtype	34.97	63.2	Wildtype	33.54
173	MagNA Pure 96	Wildtype	n/a	n/a	no call	52.18	n/a	no call	n/a	n/a	no call	39.04
174	Roche Cobas 4800	Wildtype	n/a	n/a	no call	n/a	n/a	no call	n/a	n/a	no call	37.29
175	Roche Cobas 4800	Wildtype	n/a	n/a	no call	42.58	n/a	no call	n/a	n/a	no call	36
176	MagNA Pure 96	Wildtype	n/a	n/a	no call	53.81	n/a	no call	n/a	n/a	no call	38.78
177	MagNA Pure 96	Wildtype	n/a	n/a	no call	n/a	n/a	no call	n/a	n/a	no call	36.23
178	MagNA Pure 96	Wildtype	n/a	n/a	no call	n/a	n/a	no call	n/a	n/a	no call	n/a
179	Roche Cobas 4800	Wildtype	43.07	58.7	Wildtype	41.33	52.2	Wildtype	35.65	62.8	Wildtype	33.93
180	Roche Cobas 4800	Wildtype	41.36	58.8	Wildtype	40.18	52.2	Wildtype	34.36	63.2	Wildtype	32.27
181	Roche Cobas 4800	Wildtype	52.09	59.3	Wildtype	40.56	52	Wildtype	36.64	63.5	Wildtype	32.62
182	Roche Cobas 4800	Wildtype	n/a	60	Wildtype	49.71	52	Wildtype	n/a	n/a	no call	34.37
183	Roche Cobas 4800	Wildtype	40.98	59	Wildtype	38.86	52	Wildtype	31.8	63.2	Wildtype	29.95
184	MagNA Pure 96	Wildtype	36.92	58.7	Wildtype	35.74	52	Wildtype	30.78	63	Wildtype	27.26
185	MagNA Pure 96	S83R mutant	45.22	55.5	S83R mutant	43.27	49.8	S83R mutant	36.95	59.8	S83R mutant	37.97
186	Roche Cobas 4800	Wildtype	42.9	58.8	Wildtype	40.29	52.2	Wildtype	33.95	63.2	Wildtype	31.8
187	Roche Cobas 4800	S83I mutant	n/a	52.5	S83I mutant	36.17	58.5	S83I mutant	35.79	57.5	S83I/D87N/D87Y mutant	31.77
188	Roche Cobas 4800	Wildtype	43.15	58.5	Wildtype	40.99	52	Wildtype	34.62	63	Wildtype	30.98
189	Roche Cobas 4800	Wildtype	43.53	58.8	Wildtype	40.97	52	Wildtype	35.85	63.3	Wildtype	33.68
190	MagNA Pure 96	Wildtype	42.07	58.7	Wildtype	39.95	52	Wildtype	34.68	63.3	Wildtype	31.73
191	MagNA Pure 96	S83I mutant	n/a	n/a	no call	32.79	58.8	S83I mutant	45.17	58	S83I/D87N/D87Y mutant	30.5
192	Roche Cobas 4800	S83I mutant	n/a	n/a	no call	42.41	59	S83I mutant	44.48	56.7	S83I/D87N/D87Y mutant	38.77
193	Roche Cobas 4800	Wildtype	n/a	n/a	no call	n/a	n/a	no call	n/a	n/a	no call	37.27
194	MagNA Pure 96	S83I mutant	n/a	52.8	S83I mutant	36.22	58.7	S83I mutant	36.17	57.8	S83I/D87N/D87Y mutant	32.86
195	MagNA Pure 96	Wildtype	43.22	58.5	Wildtype	40.84	52	Wildtype	35.04	63	Wildtype	33.71
196	MagNA Pure 96	S83R mutant	39.24	55.5	S83R mutant	37.29	50	S83R mutant	33.27	59.7	S83R mutant	30.79
197	Roche Cobas 4800	Wildtype	n/a	n/a	no call	n/a	n/a	no call	n/a	n/a	no call	35.99
198	Roche Cobas 4800	D87N mutant	n/a	n/a	no call	n/a	n/a	no call	n/a	n/a	no call	n/a
199	Roche Cobas 4800	Wildtype	42.2	58.8	Wildtype	40.02	52	Wildtype	34.36	62.8	Wildtype	31.95
200	Roche Cobas 4800	S83I mutant	n/a	n/a	no call	34.99	58.8	S83I mutant	35.29	57.8	S83I/D87N/D87Y mutant	31.72
201	Roche Cobas 4800	D87N mutant	n/a	n/a	no call	44.23	n/a	no call	n/a	n/a	no call	n/a
202	MagNA Pure 96	Wildtype	42.81	58.7	Wildtype	40.27	52	Wildtype	35.05	63.2	Wildtype	33.16
203	Roche Cobas 4800	D87Y mutant	51.6	53.3	D87N/D87Y mutant	42.95	45.5	D87N/D87Y mutant	38.9	58	S83I/D87N/D87Y mutant	35.79
204	Roche Cobas 4800	S83I mutant	n/a	n/a	no call	41.25	59.2	S83I mutant	n/a	n/a	no call	36.06
205	Roche Cobas 4800	Wildtype	n/a	n/a	no call	n/a	n/a	no call	n/a	n/a	no call	n/a
206	Roche Cobas 4800	S83I mutant	53.78	52.5	S83I mutant	30.91	58.3	S83I mutant	n/a	n/a	no call	33.64
207	Roche Cobas 4800	Wildtype	n/a	n/a	no call	51.94	n/a	no call	n/a	n/a	no call	34.48
208	MagNA Pure 96	Wildtype	37.64	58.5	Wildtype	35.28	52	Wildtype	31.6	62.8	Wildtype	28.99
209	Roche Cobas 4800	Wildtype	n/a	n/a	no call	54.18	n/a	no call	38.99	63.3	Wildtype	36.13
210	MagNA Pure 96	Wildtype	n/a	n/a	no call	50.39	n/a	no call	n/a	n/a	no call	n/a
211	Roche Cobas 4800	Wildtype	38.56	58.7	Wildtype	58.7	51.7	Wildtype	31.17	63.2	Wildtype	30.16
212	Roche Cobas 4800	Wildtype	40.78	58.8	Wildtype	58.8	51.8	Wildtype	32.54	63.2	Wildtype	31.02
213	MagNA Pure 96	Wildtype	46.69	59	Wildtype	59	51.7	Wildtype	35.85	63	Wildtype	34.4
214	MagNA Pure 96	Wildtype	n/a	n/a	no call	n/a	51.7	Wildtype	47.15	63	Wildtype	n/a
215	Roche Cobas 4800	Wildtype	38.1	58.5	Wildtype	58.5	51.8	Wildtype	31.99	63	Wildtype	30.53
216	Roche Cobas 4800	S83I mutant	n/a	n/a	no call	n/a	59	S83I mutant	53.86	57.8	S83I/D87N/D87Y mutant	39.22
217	MagNA Pure 96	Wildtype	37.63	58.5	Wildtype	58.5	52	Wildtype	31.97	62.8	Wildtype	29.81
218	Roche Cobas 4800	Wildtype	n/a	n/a	no call	n/a	n/a	no call	38.67	63.5	Wildtype	39.2
219	Roche Cobas 4800	Wildtype	43.86	58.3	Wildtype	58.3	51.8	Wildtype	35.72	62.7	Wildtype	34.08
220	MagNA Pure 96	Wildtype	49.88	59	Wildtype	59	51.7	Wildtype	n/a	n/a	no call	39.43
221	MagNA Pure 96	Wildtype	46.34	58.7	Wildtype	58.7	52	Wildtype	37.59	63.3	Wildtype	37.16
222	Roche Cobas 4800	Wildtype	n/a	n/a	no call	n/a	n/a	no call	n/a	n/a	no call	35.05
223	MagNA Pure 96	Wildtype	41.25	58.7	Wildtype	58.7	52	Wildtype	34.54	62.8	Wildtype	32.85
224	MagNA Pure 96	Wildtype	n/a	n/a	no call	n/a	n/a	no call	39.86	63.2	Wildtype	39.94
225	MagNA Pure 96	Wildtype	48.03	59	Wildtype	59	51.8	Wildtype	42.22	63.5	Wildtype	36.67
226	Roche Cobas 4800	Wildtype	42.45	58.5	Wildtype	58.5	51.8	Wildtype	35.5	63	Wildtype	34.02
227	MagNA Pure 96	Wildtype	46.49	58.8	Wildtype	58.8	51.8	Wildtype	39.12	62.8	Wildtype	42.13
228	MagNA Pure 96	Wildtype	n/a	n/a	no call	n/a	n/a	no call	42.23	63.5	Wildtype	38.09
229	Roche Cobas 4800	Wildtype	41.68	58	Wildtype	58	51.5	Wildtype	34.87	62.2	Wildtype	33.82
230	MagNA Pure 96	Wildtype	n/a	n/a	no call	n/a	n/a	no call	n/a	n/a	no call	37.91
231	MagNA Pure 96	Wildtype	n/a	n/a	no call	n/a	n/a	no call	45.11	63.5	Wildtype	36.78
232	MagNA Pure 96	Wildtype	n/a	n/a	no call	n/a	n/a	no call	n/a	n/a	no call	36.8
233	Roche Cobas 4800	Wildtype	38.85	58.3	Wildtype	58.3	51.7	Wildtype	32.1	62.7	Wildtype	30.57
234	MagNA Pure 96	Wildtype	37.8	58.5	Wildtype	58.5	52	Wildtype	32.56	63	Wildtype	30.54
235	Roche Cobas 4800	Wildtype	38.71	58.5	Wildtype	58.5	51.8	Wildtype	33.9	63	Wildtype	32.64
236	MagNA Pure 96	Wildtype	43.42	59	Wildtype	59	51.8	Wildtype	35.01	63.3	Wildtype	32.97
237	MagNA Pure 96	Wildtype	36.43	58.5	Wildtype	58.5	52	Wildtype	30.59	63	Wildtype	28.56
238	MagNA Pure 96	Wildtype	n/a	n/a	no call	n/a	n/a	no call	n/a	n/a	no call	40.18
239	MagNA Pure 96	Wildtype	47.93	n/a	no call	n/a	51.5	Wildtype	41.05	63.2	Wildtype	39.24
240	MagNA Pure 96	Wildtype	48.83	59.3	Wildtype	59.3	52	Wildtype	37.72	63.3	Wildtype	36.16
241	MagNA Pure 96	Wildtype	48.48	59.2	Wildtype	59.2	51.8	Wildtype	37.01	63.3	Wildtype	35.04
242	Roche Cobas 4800	Wildtype	43.07	58.5	Wildtype	58.5	52	Wildtype	34.79	63.2	Wildtype	33.85
243	-	Acinetobacter baumannii	n/a	n/a	no call	n/a	n/a	no call	n/a	n/a	no call	n/a
244	-	Bacillus cereus	n/a	n/a	no call	n/a	n/a	no call	n/a	n/a	no call	n/a
245	-	Bacillus subtilis	n/a	n/a	no call	n/a	n/a	no call	n/a	n/a	no call	n/a
246	-	Candida albicans	n/a	n/a	no call	n/a	n/a	no call	n/a	n/a	no call	n/a
247	-	Candida tropicalis	n/a	n/a	no call	n/a	n/a	no call	n/a	n/a	no call	n/a
248	-	Citrobacter freundii	n/a	n/a	no call	n/a	n/a	no call	n/a	n/a	no call	n/a
249	-	Chlamydia trachomatis	n/a	n/a	no call	n/a	n/a	no call	n/a	n/a	no call	n/a
250	-	Enterococcus faecium	n/a	n/a	no call	n/a	n/a	no call	n/a	n/a	no call	n/a
251	-	Escherichia coli	n/a	n/a	no call	n/a	n/a	no call	n/a	n/a	no call	n/a
252	-	Gardnerella vaginalis	n/a	n/a	no call	n/a	n/a	no call	n/a	n/a	no call	n/a
253	-	Micrococcus luteus	n/a	n/a	no call	n/a	n/a	no call	n/a	n/a	no call	n/a
254	-	Mycoplasma hominis	n/a	n/a	no call	n/a	n/a	no call	n/a	n/a	no call	n/a
255	-	Neisseria subflava	n/a	n/a	no call	n/a	n/a	no call	n/a	n/a	no call	n/a
256	-	Neisseria gonorrhoeae	n/a	n/a	no call	n/a	n/a	no call	n/a	n/a	no call	n/a
257	-	Proteus mirabilis	n/a	n/a	no call	n/a	n/a	no call	n/a	n/a	no call	n/a
258	-	Pseudomonas aeruginosa	n/a	n/a	no call	n/a	n/a	no call	n/a	n/a	no call	n/a
259	-	Staphylococcus aureus	n/a	n/a	no call	n/a	n/a	no call	n/a	n/a	no call	n/a
260	-	Staphylococcus epidermidis	n/a	n/a	no call	n/a	n/a	no call	n/a	n/a	no call	n/a
261	-	Streptococcus pyogenes	n/a	n/a	no call	n/a	n/a	no call	n/a	n/a	no call	n/a
262	-	Streptococcus agalactiae	n/a	n/a	no call	n/a	n/a	no call	n/a	n/a	no call	n/a
263	-	Ureaplasma parvum	n/a	n/a	no call	n/a	n/a	no call	n/a	n/a	no call	n/a
264	-	Ureaplasma urealyticum	n/a	n/a	no call	n/a	n/a	no call	n/a	n/a	no call	n/a
265	-	Vibrio parahaemolyticus	n/a	n/a	no call	n/a	n/a	no call	n/a	n/a	no call	n/a
